# Supplementary material for: Untargeted Metabolome Analysis Reveals Reductions in Maternal Hepatic Glucose and Amino Acid Content That Correlate with Fetal Organ Weights in a Mouse Model of Fetal Alcohol Spectrum Disorders
Source: Nutrients. 2022 Mar 5;14(5):1096. doi: 10.3390/nu14051096 (PMC8912878; doi:10.3390/nu14051096)
Supplement: Supplementary file 1 [file nutrients-14-01096-s001.zip]

Archive with 2 entries (2 files):
- nutrients-1613448-Supplementary-1.pdf
- nutrients-1613448-Supplementary-2.xlsx
