# Supplementary material for: Untargeted Metabolome Analysis Reveals Reductions in Maternal Hepatic Glucose and Amino Acid Content That Correlate with Fetal Organ Weights in a Mouse Model of Fetal Alcohol Spectrum Disorders
Source: Nutrients. 2022 Mar 5;14(5):1096. doi: 10.3390/nu14051096 (PMC8912878; doi:10.3390/nu14051096)
Supplement: Supplementary file 1 [file nutrients-14-01096-s001.zip › nutrients-1613448-Supplementary-2.xlsx]

## Sheet: TableS2
Table S2. List of Metabolites Significantly Altered by Alcohol Exposure in Maternal Liver with their Identifiers, Relative Abundance Fold-change (ALC/CON) and q-values. Italicized metabolites are unique to maternal liver and excluded from analysis.
SUB PATHWAY	PLATFORM	RI	MASS	PUBCHEM	CAS	KEGG ID	HMDB ID	METABOLITE NAMES	Fold Change (ALC/CON)	Log2FC	p-value (Wilcoxon Rank Sum Test)	q-value (BH)
AMINO-ACIDS
Alanine and Aspartate Metabolism	LC/MS Pos Early	1225	133.061	6267	70-47-3	C00152	HMDB00168	asparagine	0.892715	-0.163729	0.00275607	0.0154041
	LC/MS Polar	1564.8	130.051	88064	97-69-8	C02847	HMDB00766	N-acetylalanine	0.815614	-0.294042	0.0141917	0.0535718
	LC/MS Pos Early	785	175.071	99715	4033-40-3		HMDB06028	N-acetylasparagine	1.4891	0.574439	0.0187577	0.0653348
Creatine Metabolism	LC/MS Pos Early	1947	132.077	586	57-00-1	C00300	HMDB00064	creatine	1.24263	0.3134	0.0314685	0.096139
Glutamate Metabolism	LC/MS Pos Early	1050	190.071	70914	5817-08-03	C00624	HMDB01138	N-acetylglutamate	1.92427	0.944314	0.00563554	0.0263846
Glutathione Metabolism	LC/MS Neg	1326	535.084	11953788	6477-52-7	C00920		CoA-glutathione	1.54053	0.623422	0.000493624	0.00586707
	LC/MS Polar	2483	305.045					cyclic dGSH	0.666463	-0.585404	0.0106129	0.0437126
	LC/MS Pos Early	2465	427.095	4247235	13081-14-6		HMDB00656	cysteine-glutathione disulfide	0.346972	-1.52711	4.11353e-05	0.00141231
	LC/MS Pos Early	2132	179.048	439498	19246-18-5	C01419	HMDB00078	cysteinylglycine	0.473504	-1.07855	0.00399013	0.0201181
	LC/MS Pos Early	2000	308.091	124886	70-18-8	C00051	HMDB00125	glutathione, reduced (GSH)	0.580514	-0.784596	0.00275607	0.0161482
Glycine, Serine and Threonine Metabolism	LC/MS Pos Early	1064	118.086	247	107-43-7	C00719	HMDB00043	betaine	0.854369	-0.227069	0.0314685	0.096139
	LC/MS Pos Early	1104	104.071	673	1118-68-9	C01026	HMDB00092	dimethylglycine	0.638119	-0.648103	0.00563554	0.0263846
	LC/MS Neg	821.6	160.061	152204	17093-74-2		HMDB62557	N-acetylthreonine	1.28817	0.365319	0.0106129	0.0422758
Guanidino and Acetamido Metabolism	LC/MS Pos Early	2320	146.092	500	463-003;463-00-3	C01035	HMDB03464	4-guanidinobutanoate	1.41546	0.501266	0.00777458	0.0337679
Histidine Metabolism	LC/MS Neg	755.9	154.062	6274	5934-29-2	C00135	HMDB00177	histidine	1.39161	0.476752	0.00275607	0.0154041
	LC/MS Pos Early	2065	198.087	75619	39145-52-3	C02997	HMDB32055	N-acetylhistidine	1.49438	0.579543	0.0106129	0.0422758
Leucine, Isoleucine and Valine Metabolism	LC/MS Neg	2628	202.108					1-carboxyethylisoleucine	0.602771	-0.730318	0.00185109	0.0123577
	LC/MS Neg	2008	188.093					1-carboxyethylvaline	0.706079	-0.502099	0.00563554	0.0263846
	LC/MS Neg	1800	131.071	164623	488-15-3		HMDB00317	2-hydroxy-3-methylvalerate	1.42874	0.514741	0.0314685	0.096139
	LC/MS Polar	1052	117.056	99823	600-37-3		HMDB00407	alpha-hydroxyisovalerate	1.60487	0.682457	8.22707e-05	0.00219693
	LC/MS Pos Early	2800	132.102	6306	73-32-5	C00407	HMDB00172	isoleucine	0.884774	-0.176619	0.00185109	0.0123577
	LC/MS Polar	2800	131.035	10349	498-21-5		HMDB01844	methylsuccinate	0.421448	-1.24657	0.00399013	0.0201181
Lysine Metabolism	LC/MS Pos Early	2393	276.144	71464488	102636-82-8		HMDB13130	glutaroylcarnitine (C5)	0.360269	-1.47285	0.00123406	0.00977755
	LC/MS Pos Early	2186	160.133					N,N,N-trimethyl-5-aminovalerate	1.53575	0.618944	0.000781571	0.00761504
	LC/MS Pos Early	2200	130.086	849	4043-87-2	C00408	HMDB00070	pipecolate	1.67246	0.741972	4.11353e-05	0.00141231
Methionine, Cysteine, SAM and Taurine Metabolism	LC/MS Pos Early	1475	122.027	5862	52-90-4;56-89-3	C00097	HMDB00574	cysteine	0.587008	-0.768548	0.00185109	0.0123577
	LC/MS Pos Early	2526	150.058	6137	63-68-3	C00073	HMDB00696	methionine	0.890574	-0.167193	0.000493624	0.00564925
	LC/MS Neg	800	166.018	159864				N-acetyltaurine	1.39566	0.480948	0.00275607	0.0154041
	LC/MS Neg	1832.4	383.114	439155	979-92-0	C00021	HMDB00939	S-adenosylhomocysteine (SAH)	1.42555	0.511515	0.0106129	0.0422758
	LC/MS Pos Early	1955	119.016	24417	1187-84-4		HMDB02108	S-methylcysteine	1.93396	0.951558	0.000781571	0.00761504
Phenylalanine Metabolism	LC/MS Neg	2844	236.093					1-carboxyethylphenylalanine	0.729761	-0.454505	0.0187577	0.0653348
	LC/MS Pos Early	2878	166.086	6140	63-91-2	C00079	HMDB00159	phenylalanine	0.92162	-0.117755	0.0141917	0.0535718
Tryptophan Metabolism	LC/MS Neg	2224	188.035	3845	492-27-3	C01717	HMDB00715	kynurenate	1.66181	0.732753	0.0141917	0.0535718
	LC/MS Pos Early	910	124.039	1018	98-98-6	C10164	HMDB02243	picolinate	1.96122	0.971753	0.000164541	0.00320633
	LC/MS Pos Early	2986	205.097	6305	73-22-3	C00078	HMDB00929	tryptophan	0.859757	-0.217998	0.000287947	0.00432521
Tyrosine Metabolism	LC/MS Neg	2156	172.991	74426	937-34-8	C02180	HMDB60015	phenol sulfate	1.41964	0.505521	0.0244344	0.0793567
	LC/MS Pos Early	2430	182.081	6057	60-18-4	C00082	HMDB00158	tyrosine	0.869698	-0.201414	0.0106129	0.0422758
Urea cycle; Arginine and Proline Metabolism	LC/MS Pos Early	2150	176.103	160437	157-07-3		HMDB03148	argininate	1.62359	0.69919	0.00777458	0.0337679
	LC/MS Pos Early	1520	176.103	9750	372-75-8	C00327	HMDB00904	citrulline	1.41612	0.501941	0.00123406	0.00977755
	LC/MS Pos Early	2850	203.15	123831	102783-24-4	C03626	HMDB01539	dimethylarginine (ADMA + SDMA)	0.837109	-0.256513	0.000493624	0.00564925
	LC/MS Pos Early	2470	229.155					N,N,N-trimethyl-alanylproline betaine (TMAP)	1.32068	0.401277	0.00777458	0.0337679
	LC/MS Pos Early	2845	189.135	132862	53308-83-1	C03884	HMDB29416	N-monomethylarginine	0.821483	-0.283698	0.00275607	0.0154041
	LC/MS Pos Early	700	121.072	1176	57-13-6	C00086	HMDB00294	urea	2.07176	1.05085	4.11353e-05	0.00141231
CARBOHYDRATES
Aminosugar Metabolism	LC/MS Polar	2186	135.03	2781043	88759-55-1		HMDB00613	erythronate	0.762582	-0.391036	0.00777458	0.0337679
	LC/MS Polar	4052	300.049	440364	31281-59-1	C04256	HMDB01367	N-acetyl-glucosamine 1-phosphate	42.7223	5.41692	0.00123406	0.00977755
	LC/MS Polar	3072.6	308.099	439197	131-48-6	C00270	HMDB00230	N-acetylneuraminate	26.6742	4.73737	4.11353e-05	0.00141231
Fructose, Mannose and Galactose Metabolism	LC/MS Polar	2065	179.056	5984	57-48-7	C00095	HMDB00660	fructose	0.478642	-1.06298	0.000164541	0.00320633
	LC/MS Polar	3085	195.051	128869	299-28-5	C00880	HMDB00565	galactonate	1.98084	0.986111	4.11353e-05	0.00141231
	LC/MS Polar	2200	179.056	18950	3458-28-4	C00159	HMDB00169	mannose	0.622658	-0.683489	0.000287947	0.00432521
	LC/MS Polar	4510	259.022	439198	70442-25-0;104872-94-8	C00275	HMDB01078	mannose 6-phosphate	0.660375	-0.598643	0.018664	0.0653348
Glycogen Metabolism	LC/MS Polar	5860	989.32	439606	34620-77-4	C01936	HMDB12253	maltohexaose	0.425586	-1.23248	0.00040946	0.00564925
	LC/MS Polar	5365	827.267	13489094	34620-76-3	C06218	HMDB12254	maltopentaose	0.20719	-2.27097	8.22707e-05	0.00219693
	LC/MS Polar	3329.4	387.114	10991489	6363-53-7	C00208	HMDB00163	maltose	0.490719	-1.02703	8.22707e-05	0.00219693
	LC/MS Polar	5000	711.22	446495	34612-38-9	C02052	HMDB01296	maltotetraose	0.113801	-3.13542	0.0007726	0.00761504
	LC/MS Polar	4286.4	549.167	439586	1109-28-0	C01835	HMDB01262	maltotriose	0.236472	-2.08026	8.22707e-05	0.00219693
Glycolysis, Gluconeogenesis, and Pyruvate Metabolism	LC/MS Neg	802	163.061	64960	154-58-5	C07326	HMDB02712	1,5-anhydroglucitol (1,5-AG)	1.30238	0.381146	0.000287947	0.00432521
	LC/MS Polar	4261	259.022	69507	103213-47-4	C05345	HMDB00124	fructose 6-phosphate	0.507143	-0.979536	0.000287947	0.00432521
	LC/MS Polar	2342	179.056	79025	50-99-7	C00031	HMDB00122	glucose	0.791354	-0.337605	0.00185109	0.0123577
	LC/MS Polar	4537	259.022	5958	103192-55-8	C00668	HMDB01401	glucose 6-phosphate	0.65576	-0.60876	0.000493624	0.00564925
	LC/MS Polar	2070.4	105.019	752	600-19-1	C00258	HMDB00139	glycerate	0.811848	-0.300718	0.00123406	0.00977755
	LC/MS Neg	681.6	89.0244	612	79-33-4	C00186	HMDB00190	lactate	0.806246	-0.310708	0.0187577	0.0653348
Nucleotide Sugar	LC/MS Polar	3900	613.14	448209	3063-71-6	C00128	HMDB01176	cytidine 5'-monophospho-N-acetylneuraminic acid	2.51305	1.32944	0.0159897	0.0600447
Pentose Metabolism	LC/MS Polar	1932.4	151.061	6912		C01904		arabitol/xylitol	0.664111	-0.590504	4.11353e-05	0.00141231
	LC/MS Polar	1508.2	195.051	5779	50-69-1	C00121	HMDB00283	ribose	0.829185	-0.270234	0.0314685	0.096139
	LC/MS Polar	1400	195.051	5289590				ribulose/xylulose	0.634364	-0.656617	0.00123406	0.00977755
Pentose Phosphate Pathway	LC/MS Neg	583.9	275.017	91493	921-62-0;53411-70-4	C00345	HMDB01316	6-phosphogluconate	0.339751	-1.55745	4.11353e-05	0.00141231
	LC/MS Polar	4025	229.012	439236	50-99-7;58459-37-3	C00620	HMDB01489	ribose 1-phosphate	0.794508	-0.331866	0.0314685	0.096139
	LC/MS Neg	599.6	289.033	616	2646-35-7	C05382	HMDB01068	sedoheptulose-7-phosphate	0.600351	-0.736121	0.00123406	0.00977755
COFACTORS AND VITAMINS
Ascorbate and Aldarate Metabolism	LC/MS Pos Early	770	177.039		134-03-2	C00072	HMDB00044	ascorbate (Vitamin C)	1.3453	0.427928	0.0106129	0.0422758
	LC/MS Neg	603	88.988	971	144-62-7	C00209	HMDB02329	oxalate (ethanedioate)	1.63864	0.7125	0.00777458	0.0337679
Hemoglobin and Porphyrin Metabolism	LC/MS Pos Late	1840	585.271	5280352	635-65-4	C00486	HMDB00054	bilirubin	0.665532	-0.58742	0.0141917	0.0546643
Nicotinate and Nicotinamide Metabolism	LC/MS Pos Early	1940	137.071	10129985	1005-24-9	C02918	HMDB00699	1-methylnicotinamide	0.724492	-0.464958	0.0244344	0.0793567
	LC/MS Pos Early	2040	255.098	439924	1341-23-7	C03150	HMDB00855	nicotinamide riboside	2.73522	1.45166	0.000384567	0.00564925
	LC/MS Pos Early	1536	256.082	161234	2625-49-2	C05841	HMDB06809	nicotinate ribonucleoside	2.38679	1.25507	4.11353e-05	0.00141231
	LC/MS Polar	3000	166.015	1066	89-00-9	C03722	HMDB00232	quinolinate	2.55352	1.35249	0.000960753	0.00923604
Thiamine Metabolism	LC/MS Pos Early	3050	265.112	1130	59-43-8	C00378	HMDB00235	thiamin (Vitamin B1)	0.82341	-0.280317	0.000493624	0.00564925
	LC/MS Neg	1195.1	423.03	1132	154-87-0	C00068	HMDB01372	thiamin diphosphate	1.3576	0.441057	0.00185109	0.0123577
Tocopherol Metabolism	LC/MS Pos Late	2522	430.378	14985	59-02-9;10191-41-0	C02477	HMDB01893	alpha-tocopherol	0.804101	-0.314551	0.00399013	0.0201181
Vitamin B6 Metabolism	LC/MS Pos Early	2343	168.065	1050	65-22-5	C00250	HMDB01545	pyridoxal	0.757753	-0.400201	0.0314685	0.096139
	LC/MS Neg	2185	182.046	6723	82-82-6	C00847	HMDB00017	pyridoxate	0.725397	-0.463156	0.00399013	0.0201181
ENERGY
TCA Cycle	LC/MS Neg	575	205.035					2-methylcitrate/homocitrate	1.30238	0.381146	0.00123406	0.00977755
LIPIDS
Ceramides	LC/MS Pos Late	3850	620.598					ceramide (d16:1/24:1, d18:1/22:1)	1.20207	0.265515	0.00399013	0.0201181
Diacylglycerol	LC/MS Pos Late	2716	556.494					diacylglycerol (12:0/18:1, 14:0/16:1, 16:0/14:1) [2]	3.03531	1.60184	4.11353e-05	0.00141231
	LC/MS Pos Late	3057	584.525					diacylglycerol (14:0/18:1, 16:0/16:1) [1]	1.95223	0.965122	0.00185109	0.0123577
	LC/MS Pos Late	3183	584.525					diacylglycerol (14:0/18:1, 16:0/16:1) [2]	1.50296	0.587807	0.000164541	0.00320633
	LC/MS Pos Late	2790	634.54				HMDB07248	linoleoyl-linoleoyl-glycerol (18:2/18:2) [2]	0.678424	-0.55974	0.0141917	0.0535718
	LC/MS Pos Late	3115	636.556		106292-55-1		HMDB07219	oleoyl-linoleoyl-glycerol (18:1/18:2) [1]	1.3341	0.415862	0.00275607	0.0154041
	LC/MS Pos Late	3571	638.572				HMDB07218	oleoyl-oleoyl-glycerol (18:1/18:1) [1]	1.60044	0.678471	0.00123406	0.00977755
	LC/MS Pos Late	3695	638.572				HMDB07218	oleoyl-oleoyl-glycerol (18:1/18:1) [2]	1.22396	0.291555	0.0106129	0.0422758
	LC/MS Pos Late	2528	632.525					palmitoleoyl-arachidonoyl-glycerol (16:1/20:4) [2]	1.71155	0.775302	0.00123406	0.00977755
	LC/MS Pos Late	2664	608.525				HMDB07132	palmitoleoyl-linoleoyl-glycerol (16:1/18:2) [1]	2.08651	1.06109	0.00123406	0.00977755
	LC/MS Pos Late	3154	610.54					palmitoleoyl-oleoyl-glycerol (16:1/18:1) [2]	1.92477	0.944685	0.000493624	0.00564925
	LC/MS Pos Late	3197	610.54				HMDB07103	palmitoyl-linoleoyl-glycerol (16:0/18:2) [2]	0.777848	-0.36244	0.000493624	0.00564925
	LC/MS Pos Late	3054	558.509					palmitoyl-myristoyl-glycerol (16:0/14:0) [1]	2.36267	1.24042	0.000287947	0.00432521
	LC/MS Pos Late	3734	586.54				HMDB07098	palmitoyl-palmitoyl-glycerol (16:0/16:0) [2]	0.761123	-0.393798	0.00185109	0.0123577
	LC/MS Pos Late	3522	662.572					stearoyl-arachidonoyl-glycerol (18:0/20:4) [2]	0.872688	-0.196462	0.00399013	0.0201181
Dihydrosphingomyelins	LC/MS Pos Late	3150	789.684				HMDB12091	behenoyl dihydrosphingomyelin (d18:0/22:0)	1.35242	0.435545	0.00563554	0.0263846
	LC/MS Pos Late	2600	761.653					sphingomyelin (d18:0/20:0, d16:0/22:0)	1.46624	0.552117	0.0187577	0.0653348
Endocannabinoid	LC/MS Neg	5610	388.253	6437033	52514-04-2			N-oleoyltaurine	1.73315	0.793397	0.000781571	0.00761504
	LC/MS Neg	5782	390.268	168274	63155-80-6			N-stearoyltaurine	1.52343	0.607324	0.00185109	0.0123577
	LC/MS Pos Late	1661	326.305	5283454	11-58-0;111-58-0		HMDB02088	oleoyl ethanolamide	1.40124	0.486705	0.00275607	0.0154041
	LC/MS Neg	6300	298.275	4671	544-31-0	C16512	HMDB02100	palmitoyl ethanolamide	0.793913	-0.332948	0.0244344	0.0793567
Fatty Acid Metabolism (Acyl Carnitine, Dicarboxylate)	LC/MS Pos Early	2570	290.16	71296139			HMDB61677	adipoylcarnitine (C6-DC)	0.36498	-1.45411	0.00616675	0.0286854
	LC/MS Pos Early	2773	304.175					pimeloylcarnitine/3-methyladipoylcarnitine (C7-DC)	0.658223	-0.603352	4.11353e-05	0.00141231
Fatty Acid Metabolism (Acyl Carnitine, Hydroxy)	LC/MS Pos Early	2400	248.149	53481617			HMDB13127	(R)-3-hydroxybutyrylcarnitine	0.530015	-0.915896	0.0106129	0.0422758
	LC/MS Pos Early	2340	248.149				HMDB13127	(S)-3-hydroxybutyrylcarnitine	0.509369	-0.973216	0.00777458	0.0337679
	LC/MS Pos Late	1406	442.353					3-hydroxyoleoylcarnitine	1.98096	0.986198	0.00794144	0.0342861
Fatty Acid Metabolism (Acyl Glycine)	LC/MS Neg	5510	336.254	6433346	315636			N-linoleoylglycine	1.83097	0.872608	0.00275607	0.0161482
Fatty Acid Synthesis	LC/MS Polar	3447	103.004	867	141-82-2;26522-22-85-0	C00383	HMDB00691	malonate	0.886871	-0.173204	0.0244344	0.0793567
	LC/MS Pos Early	2086	248.113	22833583	853728-01-5		HMDB02095	malonylcarnitine	0.650246	-0.620943	0.0170611	0.0637358
Fatty Acid, Branched	LC/MS Neg	5695	269.249	17903417				(14 or 15)-methylpalmitate (a17:0 or i17:0)	1.33009	0.411527	0.000493624	0.00564925
	LC/MS Neg	5993	297.28	3083779	2724-59-6		HMDB37397	(16 or 17)-methylstearate (a19:0 or i19:0)	1.16243	0.21715	0.0187577	0.0653348
Fatty Acid, Dicarboxylate	LC/MS Neg	5146	195.139					dodecadienoate (12:2)	1.26874	0.343401	0.0314685	0.096139
Fatty Acid, Dihydroxy	LC/MS Neg	5212	361.238	16061148			HMDB10214	19,20-DiHDPA	0.720159	-0.473612	0.0244344	0.0793567
	LC/MS Polar	1660	119.035	10964471	5057-93-2		HMDB02453	2S,3R-dihydroxybutyrate	2.12703	1.08884	0.000781571	0.00761504
Fatty Acid, Monohydroxy	LC/MS Neg	1725	131.071	151492	10191-24-9			3-hydroxyhexanoate	1.51357	0.597959	0.000781571	0.00761504
	LC/MS Neg	5508	297.243					3-hydroxyoleate	3.63375	1.86146	4.11353e-05	0.00141231
	LC/MS Neg	5476	271.228	301590	928-17-6		HMDB10734	3-hydroxypalmitate	1.46991	0.55573	0.0141917	0.0535718
	LC/MS Neg	5674	299.259	5282907	45261-96-9			3-hydroxystearate	2.88213	1.52713	0.000164541	0.00320633
Fatty Acid, Oxidized	LC/MS Neg	4745	155.108	1693	75899-68-2;128946-65-6		HMDB04362	4-hydroxynonenal	2.06501	1.04615	0.00463274	0.0230359
Hexosylceramides (HCER)	LC/MS Pos Late	3373	782.65					glycosyl ceramide (d16:1/24:1, d18:1/22:1)	0.653634	-0.613445	0.0337003	0.102092
	LC/MS Pos Late	3380	808.666					glycosyl ceramide (d18:2/24:1, d18:1/24:2)	0.542997	-0.880983	4.11353e-05	0.00141231
Inositol Metabolism	LC/MS Polar	3506.3	225.062	892	87-89-8	C00137	HMDB00211	myo-inositol	0.796844	-0.327631	0.00123406	0.00977755
Long Chain Monounsaturated Fatty Acid	LC/MS Neg	5555	267.233	5312435	29743-97-3		HMDB60038	10-heptadecenoate (17:1n7)	1.51215	0.596603	0.0141917	0.0535718
	LC/MS Neg	5780	295.264	5312513	73033-09-7		HMDB13622	10-nonadecenoate (19:1n9)	1.30732	0.38661	0.0244344	0.0793567
	LC/MS Neg	5950	309.28	5282768		C16526	HMDB02231	eicosenoate (20:1n9 or 1n11)	1.36902	0.453145	0.0187577	0.0653348
	LC/MS Neg	6355.6	337.311	5281116	112-86-7	C08316	HMDB02068	erucate (22:1n9)	1.40511	0.490686	0.000164541	0.00320633
	LC/MS Neg	5346.9	225.186	5281119	544-64-9	C08322	HMDB02000	myristoleate (14:1n5)	2.73788	1.45306	4.11353e-05	0.00141231
	LC/MS Neg	6804	365.342	5281120	506-37-6	C08323	HMDB02368	nervonate (24:1n9)	1.47997	0.565571	8.22707e-05	0.00219693
	LC/MS Neg	5655	281.249					oleate/vaccenate (18:1)	1.38435	0.469211	0.00185109	0.0123577
	LC/MS Neg	5475	253.217	445638	373-49-9	C08362	HMDB03229	palmitoleate (16:1n7)	1.98023	0.985669	0.000493624	0.00564925
Long Chain Polyunsaturated Fatty Acid (n3 and n6)	LC/MS Neg	6034	335.296	5282807	7370-49-2	C16533	HMDB61714	docosadienoate (22:2n6)	1.38411	0.468958	0.00399013	0.0201181
	LC/MS Neg	5571	329.249	6441454	2234-74-4	C16513	HMDB06528	docosapentaenoate (DPA; 22:5n3)	1.44855	0.534611	0.00275607	0.0154041
	LC/MS Neg	5450	301.217	446284	10-2005-9;10417-94-4	C06428	HMDB01999	eicosapentaenoate (EPA; 20:5n3)	1.74029	0.799326	0.000164541	0.00320633
	LC/MS Neg	5398	251.202		28290-73-5		HMDB00477	hexadecadienoate (16:2n6)	1.6723	0.741834	0.0187577	0.0653348
	LC/MS Neg	5450	277.217	5280934		C06426	HMDB03073	linolenate (18:3n3 or 3n6)	1.48565	0.57109	0.0106129	0.0422758
	LC/MS Neg	5650	305.249	5312531	20590-32-3		HMDB10378	mead acid (20:3n9)	1.47811	0.563751	0.0106129	0.0422758
	LC/MS Neg	5395	275.202	5312508	111174-40-4	C16300	HMDB06547	stearidonate (18:4n3)	1.73525	0.795143	0.00563554	0.0263846
	LC/MS Neg	5292	223.17	5312409	39039-37-7		HMDB00560	tetradecadienoate (14:2)	1.74713	0.804985	0.0141917	0.0535718
Long Chain Saturated Fatty Acid	LC/MS Neg	6240	311.296	10467	506-30-9	C06425	HMDB02212	arachidate (20:0)	1.18907	0.249834	0.00399013	0.0201181
	LC/MS Neg	6745	339.327	8215	112-85-6	C08281	HMDB00944	behenate (22:0)	1.39848	0.48386	0.00185109	0.0123577
	LC/MS Neg	5731	269.249	10465	506-12-7		HMDB02259	margarate (17:0)	1.18805	0.248593	0.0244344	0.0793567
	LC/MS Neg	5440	227.202	11005	544-63-8	C06424	HMDB00806	myristate (14:0)	2.19818	1.13631	4.11353e-05	0.00141231
	LC/MS Neg	6068	297.28	12591	646-30-0	C16535	HMDB00772	nonadecanoate (19:0)	1.12814	0.173947	0.00777458	0.0337679
	LC/MS Neg	5872	283.264	5281	57-11-4	C01530	HMDB00827	stearate (18:0)	1.19234	0.253797	0.00185109	0.0123577
Lysophospholipid	LC/MS Pos Late	1482	478.293	52925130			HMDB11507	1-linoleoyl-GPE (18:2)	1.26066	0.334181	0.00563554	0.0263846
	LC/MS Neg	5500	520.268					1-linoleoyl-GPS (18:2)	0.667892	-0.582312	0.0026661	0.0154041
	LC/MS Pos Late	1554	480.308	9547071	89576-29-4		HMDB11506	1-oleoyl-GPE (18:1)	1.32217	0.402911	0.00123406	0.00977755
	LC/MS Neg	5610	509.288					1-oleoyl-GPG (18:1)	1.70093	0.766324	0.0026661	0.0154041
	LC/MS Pos Late	1450	494.324	24779461			HMDB10383	1-palmitoleoyl-GPC* (16:1)	1.42285	0.508783	0.00275607	0.0154041
	LC/MS Neg	5564	571.289				HMDB61695	1-palmitoyl-GPI* (16:0)	0.756161	-0.403236	0.00185109	0.0123577
	LC/MS Pos Late	1606	524.371	497299	19420-57-6		HMDB10384	1-stearoyl-GPC (18:0)	1.17945	0.238109	0.000493624	0.00564925
Lysoplasmalogen	LC/MS Pos Late	1649	466.329					1-(1-enyl-stearoyl)-GPE (P-18:0)	1.20415	0.268019	0.0104046	0.0422758
Medium Chain Fatty Acid	LC/MS Neg	5224	197.155	5312378	2430-94-6		HMDB00529	5-dodecenoate (12:1n7)	1.56576	0.646861	0.0244344	0.0793567
	LC/MS Neg	5090.7	171.139	2969	334-48-5	C01571	HMDB00511	caprate (10:0)	1.27066	0.345578	0.00777458	0.0337679
	LC/MS Neg	5300	199.17	3893	143-07-7	C02679	HMDB00638	laurate (12:0)	2.2552	1.17326	4.11353e-05	0.00141231
Monoacylglycerol	LC/MS Neg	6400	305.249					1-dihomo-linolenylglycerol (20:3)	1.31946	0.399946	0.0337003	0.102092
	LC/MS Neg	6353.3	227.202	79050	75685-84-6	C01885	HMDB11561	1-myristoylglycerol (14:0)	1.56872	0.649589	0.00275607	0.0154041
	LC/MS Neg	6650	281.249	5283468	111-03-5		HMDB11567	1-oleoylglycerol (18:1)	1.77958	0.831537	0.000164541	0.00320633
	LC/MS Neg	6094	253.217				HMDB11565	1-palmitoleoylglycerol (16:1)	1.86254	0.897273	0.00399013	0.0201181
	LC/MS Neg	6500	281.249	5319879	3443-84-3		HMDB11537	2-oleoylglycerol (18:1)	1.84813	0.886063	0.00399013	0.0201181
	LC/MS Neg	6016	253.217				HMDB11565	2-palmitoleoylglycerol (16:1)	1.57689	0.657081	0.00777458	0.0337679
Phosphatidylcholine (PC)	LC/MS Pos Late	2346	786.601	10350317	4235-95-4			1,2-dioleoyl-GPC (18:1/18:1)	1.69582	0.761985	0.000287947	0.00432521
	LC/MS Pos Late	2365	734.569	452110	63-89-8		HMDB00564	1,2-dipalmitoyl-GPC (16:0/16:0)	0.724497	-0.464949	4.11353e-05	0.00141231
	LC/MS Pos Late	1914	754.538				HMDB07883	1-myristoyl-2-arachidonoyl-GPC (14:0/20:4)	1.72475	0.786385	0.000493624	0.00564925
	LC/MS Pos Late	2147	706.538	129657	69525-80-0		HMDB07869	1-myristoyl-2-palmitoyl-GPC (14:0/16:0)	1.29351	0.37129	0.00123406	0.00977755
	LC/MS Pos Late	2165	784.585					1-oleoyl-2-linoleoyl-GPC (18:1/18:2)	1.27083	0.345774	0.00185109	0.0123577
	LC/MS Pos Late	1850	754.538				HMDB08008	1-palmitoleoyl-2-linolenoyl-GPC (16:1/18:3)	2.11682	1.0819	0.000493624	0.00564925
	LC/MS Pos Late	2003	756.554				HMDB08006	1-palmitoleoyl-2-linoleoyl-GPC (16:1/18:2)	1.47614	0.561827	0.00275607	0.0154041
	LC/MS Pos Late	2023	806.569	6441886	59403-54-2		HMDB07991	1-palmitoyl-2-docosahexaenoyl-GPC (16:0/22:6)	0.886035	-0.174564	0.00777458	0.0337679
	LC/MS Pos Late	2160	732.554				HMDB07969	1-palmitoyl-2-palmitoleoyl-GPC (16:0/16:1)	1.48856	0.57392	0.000287947	0.00432521
	LC/MS Pos Late	2300	810.601	16219824	35418-59-8		HMDB08048	1-stearoyl-2-arachidonoyl-GPC (18:0/20:4)	1.09358	0.129053	0.0187577	0.0653348
	LC/MS Pos Late	2644	788.616		56421-10-4		HMDB08038	1-stearoyl-2-oleoyl-GPC (18:0/18:1)	1.57262	0.653172	4.11353e-05	0.00141231
Phosphatidylethanolamine (PE)	LC/MS Pos Late	2200	766.538				HMDB09069	1-oleoyl-2-arachidonoyl-GPE (18:1/20:4)	1.20916	0.274006	0.0106129	0.0422758
	LC/MS Pos Late	2119	790.538					1-oleoyl-2-docosahexaenoyl-GPE (18:1/22:6)	1.40531	0.490892	0.000164541	0.00320633
	LC/MS Pos Late	2270	742.538	9546753			HMDB05349	1-oleoyl-2-linoleoyl-GPE (18:1/18:2)	1.32958	0.410969	0.000287947	0.00432521
	LC/MS Pos Late	2509	718.538	5283496	26662-94-2		HMDB05320	1-palmitoyl-2-oleoyl-GPE (16:0/18:1)	1.21528	0.281286	0.0314685	0.096139
	LC/MS Pos Late	2850	720.554	5326793			HMDB08925	1-palmitoyl-2-stearoyl-GPE (16:0/18:0)	0.596722	-0.74487	0.000781571	0.00761504
	LC/MS Pos Late	2858	746.569				HMDB08993	1-stearoyl-2-oleoyl-GPE (18:0/18:1)	1.22103	0.288094	0.00123406	0.00977755
Phosphatidylglycerol (PG)	LC/MS Pos Late	3206	766.559	5283509				1-palmitoyl-2-oleoyl-GPG (16:0/18:1)	1.34612	0.428802	0.0244344	0.0793567
Phosphatidylinositol (PI)	LC/MS Polar	892	857.519				HMDB09789	1-palmitoyl-2-arachidonoyl-GPI (16:0/20:4)	0.687004	-0.541609	4.11353e-05	0.00141231
	LC/MS Polar	910	833.519				HMDB09784	1-palmitoyl-2-linoleoyl-GPI (16:0/18:2)	0.692563	-0.529984	0.00275607	0.0154041
Phospholipid Metabolism	LC/MS Polar	4210	445.053	123727	72842-05-8	C00570	HMDB01564	CDP-ethanolamine	0.697081	-0.520602	0.00563554	0.0263846
Plasmalogen	LC/MS Pos Late	2270	724.528				HMDB11352	1-(1-enyl-palmitoyl)-2-arachidonoyl-GPE (P-16:0/20:4)	0.75948	-0.396916	0.000164541	0.00320633
	LC/MS Pos Late	2443	744.59					1-(1-enyl-palmitoyl)-2-oleoyl-GPC (P-16:0/18:1)	1.50828	0.592904	0.00355146	0.019697
Primary Bile Acid Metabolism	LC/MS Neg	5163	464.302	10140	475-31-0;863-57-0	C01921	HMDB00138	glycocholate	2.59285	1.37454	0.00777458	0.0351546
Secondary Bile Acid Metabolism	LC/MS Neg	5097	391.285	5283820	83-49-8	C15517	HMDB00733	hyodeoxycholate	3.51337	1.81286	0.00563554	0.0274197
	LC/MS Neg	5345	482.295	10595	516-90-5	C02592	HMDB00722	taurolithocholate	1.73784	0.797299	0.0314685	0.096139
Sphingomyelins	LC/MS Pos Late	3437	815.7		60037-60-7			lignoceroyl sphingomyelin (d18:1/24:0)	0.889173	-0.169464	0.0244344	0.0793567
	LC/MS Pos Late	2168	703.575	9939941	6254-89-3			palmitoyl sphingomyelin (d18:1/16:0)	0.912702	-0.131785	0.0141917	0.0535718
	LC/MS Pos Late	1998	675.544	11433862			HMDB12097	sphingomyelin (d18:1/14:0, d16:1/16:0)	1.21991	0.286772	0.000781571	0.00761504
	LC/MS Pos Late	2635	811.669					sphingomyelin (d18:2/24:1, d18:1/24:2)	0.757485	-0.400711	0.00777458	0.0337679
Sphingosines	LC/MS Pos Late	1393	300.29	5353955	123-78-4	C00319	HMDB00252	sphingosine	0.900264	-0.15158	0.0106129	0.0422758
Sterol	LC/MS Pos Late	2873	383.367	173183	474-62-4	C01789	HMDB02869	campesterol	1.11136	0.152328	0.0314685	0.096139
NUCLEOTIDES
Dinucleotide	LC/MS Neg	1522	548.104					(3'-5')-cytidylyluridine	0.729411	-0.455197	0.0141917	0.0535718
	LC/MS Neg	1670	587.126	107595	4785-04-0			(3'-5')-guanylylcytidine	0.761717	-0.392672	0.00399013	0.0201181
	LC/MS Neg	1591	548.104					(3'-5')-uridylylcytidine	0.789933	-0.340198	0.0244344	0.0793567
	LC/MS Neg	1688	549.088	102258	2415-43-2			(3'-5')-uridylyluridine	0.658597	-0.602531	0.00123406	0.00977755
Purine and Pyrimidine Metabolism	LC/MS Polar	3760.1	110.985	13130	7023-27-0		HMDB61711	methylphosphate	0.697312	-0.520124	8.22707e-05	0.00219693
Purine Metabolism, (Hypo)Xanthine/Inosine containing	LC/MS Polar	1672	157.037	204	97-59-6	C02350	HMDB00462	allantoin	0.683197	-0.549627	4.11353e-05	0.00141231
	LC/MS Pos Early	776	169.036	1175	69-93-2;120K5305	C00366	HMDB00289	urate	0.500945	-0.997275	0.000493624	0.00564925
	LC/MS Polar	2023	151.026	1188	69-89-6	C00385	HMDB00292	xanthine	0.898701	-0.154087	0.000287947	0.00432521
	LC/MS Neg	1075	283.068	64959	146-80-5	C01762	HMDB00299	xanthosine	0.836987	-0.256723	0.0187577	0.0653348
Purine Metabolism, Guanine containing	LC/MS Neg	1662	282.084	6802	118-00-3	C00387	HMDB00133	guanosine	1.22009	0.286991	0.00563554	0.0263846
	LC/MS Neg	1150	362.051	444571				guanosine 2'-monophosphate (2'-GMP)	0.523824	-0.932847	0.00185109	0.0123577
Pyrimidine Metabolism, Cytidine containing	LC/MS Pos Early	2303	242.113	440055	838-07-3	C03592	HMDB02224	5-methyl-2'-deoxycytidine	1.24622	0.317559	0.0187577	0.0653348
	LC/MS Pos Early	835	324.059	6131	63-37-6	C00055	HMDB00095	CMP	4.94173	2.30502	0.000781571	0.00761504
	LC/MS Pos Early	2124	244.093	6175	65-46-3	C00475	HMDB00089	cytidine	1.23668	0.306476	0.00275607	0.0154041
Pyrimidine Metabolism, Thymine containing	LC/MS Neg	1654	125.036	1135	65-71-4	C00178	HMDB00262	thymine	1.38477	0.469643	0.00123406	0.00977755
Pyrimidine Metabolism, Uracil containing	LC/MS Pos Early	875	133.061	111	462-88-4	C02642	HMDB00026	3-ureidopropionate	3.4937	1.80476	0.000164541	0.00320633
	LC/MS Pos Early	800	245.077	15047	1445-07-4	C02067	HMDB00767	pseudouridine	1.39713	0.48247	0.00275607	0.0154041
	LC/MS Polar	3800	323.029	101543	35170-0-7;35170-03-7	C01368		uridine 3'-monophosphate (3'-UMP)	0.616258	-0.698393	0.000287947	0.00432521
PEPTIDES
Dipeptide	LC/MS Neg	2745	235.109	5488196	3918-87-4			phenylalanylalanine	0.636142	-0.65258	0.0314685	0.096139
	LC/MS Pos Early	2898	223.108	98207	721-90-4		HMDB28995	phenylalanylglycine	0.576512	-0.794577	0.0106129	0.0422758
	LC/MS Neg	1635	237.088	259323	673-05-5		HMDB29105	tyrosylglycine	0.745725	-0.423284	0.0314685	0.096139
Gamma-glutamyl Amino Acid	LC/MS Pos Early	2940	261.144	14253342			HMDB11170	gamma-glutamylisoleucine	0.718952	-0.476033	0.0187577	0.0653348
XENOBIOTICS
Benzoate Metabolism	LC/MS Neg	3320	199.007	6426766	2628-17-3	C05627	HMDB62775	4-vinylphenol sulfate	2.06114	1.04344	0.00469675	0.0231942
	LC/MS Neg	2106.9	178.051	464	495-69-2	C01586	HMDB00714	hippurate	1.97296	0.980364	0.00275607	0.0154041
Chemical	LC/MS Neg	616	96.9601	1118	14808-79-8	C00059	HMDB01448	sulfate	1.37705	0.461586	4.11353e-05	0.00141231
Drug - Topical Agents	LC/MS Neg	2195	137.024	338	69-72-7	C00805	HMDB01895	salicylate	2.59921	1.37808	0.0026661	0.0154041
Food Component/Plant	LC/MS Polar	2922	195.051	10690	527-07-1	C00257	HMDB00625	gluconate	0.647262	-0.627578	0.00399013	0.0201181
	LC/MS Polar	2736	195.051	3246006	642-99-9			mannonate	0.680171	-0.556031	0.00185109	0.0123577
	LC/MS Pos Early	832	212.113					methyl glucopyranoside (alpha + beta)	0.516225	-0.953929	0.000493624	0.00564925
	LC/MS Neg	610	118.999	45	80-69-3	C02287	HMDB35227	tartronate (hydroxymalonate)	1.601	0.678975	0.00275607	0.0154041
UNKNOWNS
								X - 11580	1.45608	0.542085	0.00185109	0.0129421
								X - 11640	4.75923	2.25073	0.00360231	0.0207034
								X - 11787	1.33097	0.412483	0.00185109	0.0123577
								X - 12100	1.24146	0.312035	0.0244344	0.0793567
								X - 12101	2.3557	1.23616	0.0244344	0.0793567
								X - 12111	2.17974	1.12416	0.0314685	0.096139
								X - 12462	0.273071	-1.87265	4.11353e-05	0.00141231
								X - 12524	1.28544	0.362266	0.0244344	0.0793567
								X - 21785	1.59291	0.671667	0.00185109	0.0123577
								X - 22771	0.505126	-0.985285	0.00399013	0.0201181
								X - 23710	0.777887	-0.362367	0.0187577	0.0653348
								X- 24027	2.29238	1.19685	0.0106129	0.0422758
								X-24432	1.79832	0.846649	0.00429977	0.0215287
								X - 24468	0.341525	-1.54994	4.11e-05	0.00142603
								X-24470	0.456138	-1.13246	0.00275607	0.0154041
								X-24665	1.59029	0.669293	0.000287947	0.00432521
								X - 24670	0.485162	-1.04346	4.11e-05	0.00142603
								X-24691	0.757898	-0.399925	0.00275607	0.0154041
								X-24697	1.26693	0.341335	0.00275607	0.0154041
								X-24699	1.64823	0.720919	0.0118053	0.0467672
								X-24717	0.673512	-0.570225	0.0214137	0.0742274
								X-24807	2.13868	1.09672	0.000781571	0.00761504
								X-24978	2.10367	1.07291	0.0269581	0.0871604
								X-25109	0.463144	-1.11047	0.000781571	0.00761504
								X-25111	1.34254	0.424968	0.0187577	0.0653348

## Sheet: TableS3
Table S3. List of Metabolites Significantly Altered by Alcohol Exposure in Fetal Liver with their Identifiers, Relative Abundance Fold-change (ALC/CON) and q-values. Italicized metabolites are unique to fetal liver and excluded from analysis.
SUB PATHWAY	PLATFORM	RI	MASS	PUBCHEM	CAS	KEGG	HMDB ID	METABOLITE NAMES	Fold Change (ALC/CON)	Log2FC	p-value (Wilcoxon Rank Sum Test)	q-value (BH)
AMINO-ACIDS
Alanine and Aspartate Metabolism	LC/MS Pos Early	1165	134.045	5960	56-84-8	C00049	HMDB00191	aspartate	0.872843	-0.196206	0.00777458	0.091893
Glycine, Serine and Threonine Metabolism	LC/MS Polar	1780	116.035	10972	543-24-8		HMDB00532	N-acetylglycine	2.28196	1.19027	8.22707e-05	0.0049431
	LC/MS Neg	821.6	160.061	152204	17093-74-2		HMDB62557	N-acetylthreonine	1.22636	0.294377	8.22707e-05	0.0049431
Histidine Metabolism	LC/MS Pos Early	3040	126.103	3614	501-75-7	C05127	HMDB00898	1-methylhistamine	1.13684	0.185033	0.000493624	0.0197724
	LC/MS Pos Early	2006	259.092	5117448	29605-99-0	C05131	HMDB02331	1-ribosyl-imidazoleacetate*	0.715097	-0.483789	0.0106129	0.104821
	LC/MS Pos Early	3035	112.087	774	51-45-6	C00388	HMDB00870	histamine	1.38511	0.470005	0.000781571	0.0256668
	LC/MS Pos Early	2263	141.066	70630	1074-59-5		HMDB02271	imidazole propionate	0.282231	-1.82505	0.00469675	0.0752524
Leucine, Isoleucine and Valine Metabolism	LC/MS Neg	1800	131.071	164623	488-15-3		HMDB00317	2-hydroxy-3-methylvalerate	1.44808	0.534144	0.00399013	0.0684972
	LC/MS Polar	1619	103.04	87	2068-83-9	C06001	HMDB00336	3-hydroxyisobutyrate	1.31757	0.397883	0.00399013	0.0684972
	LC/MS Polar	1052	117.056	99823	600-37-3		HMDB00407	alpha-hydroxyisovalerate	1.7298	0.790603	8.22707e-05	0.0049431
	LC/MS Neg	1950	158.082	546304	16284-60-9		HMDB00678	isovalerylglycine	1.72685	0.788143	0.00608743	0.0812785
	LC/MS Neg	2400	172.098	70912	1188-21-2	C02710	HMDB11756	N-acetylleucine	1.63261	0.707177	0.00185109	0.0430528
Lysine Metabolism	LC/MS Pos Early	2755	325.161		32448-36-5			5-(galactosylhydroxy)-L-lysine	1.18087	0.239844	0.00123406	0.0370732
	LC/MS Pos Early	2784	309.166	123708	21291-40-7			fructosyllysine	1.48458	0.570053	0.00275607	0.056775
	LC/MS Polar	2612.6	187.109	92832	692-04-6	C02727	HMDB00206	N6-acetyllysine	1.28681	0.363797	0.0106129	0.104821
	LC/MS Pos Early	2530	277.139	160556	997-68-2	C00449	HMDB00279	saccharopine	3.98516	1.99464	4.11353e-05	0.0049431
Methionine, Cysteine, SAM and Taurine Metabolism	LC/MS Neg	800	166.018	159864				N-acetyltaurine	2.29848	1.20068	4.11353e-05	0.0049431
	LC/MS Pos Early	3002	399.144	34756	24346-00-7;86867-01-8;86867-0108	C00019	HMDB01185	S-adenosylmethionine (SAM)	2.43149	1.28184	0.00185109	0.0430528
	LC/MS Pos Early	1955	119.016	24417	1187-84-4		HMDB02108	S-methylcysteine	1.42727	0.513257	0.0106129	0.104821
Polyamine Metabolism	LC/MS Pos Early	2752	298.097	439176	2457-80-9	C00170	HMDB01173	5-methylthioadenosine (MTA)	2.33088	1.22088	0.00275607	0.056775
Tyrosine Metabolism	LC/MS Neg	2156	172.991	74426	937-34-8	C02180	HMDB60015	phenol sulfate	1.33802	0.420102	0.00399013	0.0684972
Urea cycle; Arginine and Proline Metabolism	LC/MS Pos Early	2470	229.155					N,N,N-trimethyl-alanylproline betaine (TMAP)	1.30602	0.385176	0.00185109	0.0430528
	LC/MS Pos Early	1603	116.071	145742	147-85-3	C00148	HMDB00162	proline	1.12377	0.168341	0.00275607	0.056775
	LC/MS Pos Early	2128	229.118	11673055	18684-24-7		HMDB06695	prolylhydroxyproline	1.16823	0.224324	0.000287947	0.0129756
	LC/MS Pos Early	700	121.072	1176	57-13-6	C00086	HMDB00294	urea	1.95293	0.965641	8.22707e-05	0.0049431
CARBOHYDRATES
Fructose, Mannose and Galactose Metabolism	LC/MS Polar	2794.7	193.035	50	342385-52-8	C15673	HMDB11732	2-ketogulonate	0.773371	-0.370767	0.00399013	0.0684972
	LC/MS Polar	3085	195.051	128869	299-28-5	C00880	HMDB00565	galactonate	1.1523	0.204519	0.00777458	0.091893
Glycolysis, Gluconeogenesis, and Pyruvate Metabolism	LC/MS Polar	4261	259.022	69507	103213-47-4	C05345	HMDB00124	fructose 6-phosphate	0.754764	-0.405903	0.00777458	0.091893
Pentose Metabolism	LC/MS Polar	1932.4	151.061	6912		C01904		arabitol/xylitol	1.26118	0.334774	4.11353e-05	0.0049431
	LC/MS Polar	1400	195.051	5289590				ribulose/xylulose	0.657895	-0.604071	0.00463274	0.0752524
Pentose Phosphate Pathway	LC/MS Neg	599.6	289.033	616	2646-35-7	C05382	HMDB01068	sedoheptulose-7-phosphate	0.662294	-0.594456	0.00185109	0.0430528
COFACTORS AND VITAMINS
Nicotinate and Nicotinamide Metabolism	LC/MS Pos Early	1940	137.071	10129985	1005-24-9	C02918	HMDB00699	1-methylnicotinamide	2.01112	1.008	4.11353e-05	0.0049431
	LC/MS Neg	1668	151.051	69698	701-44-0	C05842	HMDB04193	N1-Methyl-2-pyridone-5-carboxamide	2.16901	1.11704	4.11353e-05	0.0049431
Thiamine Metabolism	LC/MS Pos Early	3050	265.112	1130	59-43-8	C00378	HMDB00235	thiamin (Vitamin B1)	0.891008	-0.166489	0.0106129	0.104821
Vitamin B6 Metabolism	LC/MS Pos Early	2975	169.097	1052	58052-48-5	C00534	HMDB01431	pyridoxamine	1.43837	0.524438	0.0106129	0.104821
ENERGY
TCA Cycle	LC/MS Polar	3084	115.004	444972	100-17-8	C00122	HMDB00134	fumarate	0.813483	-0.297816	0.00563554	0.0766646
	LC/MS Polar	2969	129.019	811	97-65-4	C00490	HMDB02092	itaconate	1.14031	0.189425	0.00777458	0.091893
	LC/MS Polar	3343.1	133.014	525	6915-15-7	C00149	HMDB00156	malate	0.881058	-0.182692	0.000287947	0.0129756
	LC/MS Neg	578	175.025	14925	99-14-9	C19806	HMDB31193	tricarballylate	0.392991	-1.34743	0.000781571	0.026834
LIPIDS
Endocannabinoid	LC/MS Neg	6300	298.275	4671	544-31-0	C16512	HMDB02100	palmitoyl ethanolamide	0.829634	-0.269453	0.0106129	0.104821
Fatty Acid Metabolism (Acyl Carnitine, Dicarboxylate)	LC/MS Pos Early	2570	290.16	71296139			HMDB61677	adipoylcarnitine (C6-DC)	0.765798	-0.384965	0.0106129	0.104821
Fatty Acid Metabolism (also BCAA Metabolism)	LC/MS Neg	1470	144.067	88412	20208-73-5		HMDB00808	butyrylglycine (C4)	2.03208	1.02296	0.0067849	0.0889439
Fatty Acid, Dicarboxylate	LC/MS Neg	5146	195.139					dodecadienoate (12:2)*	1.36276	0.446534	0.00563554	0.0766646
Fatty Acid, Dihydroxy	LC/MS Polar	1543	119.035		759-06-8		HMDB00498	2R,3R-dihydroxybutyrate	1.36684	0.450844	0.00185109	0.0430528
	LC/MS Polar	1660	119.035	10964471	5057-93-2		HMDB02453	2S,3R-dihydroxybutyrate	1.98427	0.988611	4.11353e-05	0.0049431
Fatty Acid, Monohydroxy	LC/MS Neg	1725	131.071	151492	10191-24-9			3-hydroxyhexanoate	1.47502	0.560738	0.000781571	0.026834
	LC/MS Neg	5175	215.165	94216	53941-38-1		HMDB00387	3-hydroxylaurate	1.2479	0.319502	0.0106129	0.104821
Lactosylceramides (LCER)	LC/MS Pos Late	2527	862.625		4201-62-1			lactosyl-N-palmitoyl-sphingosine (d18:1/16:0)	1.17673	0.234778	0.00185109	0.0430528
Lysoplasmalogen	LC/MS Pos Late	1649	466.329					1-(1-enyl-stearoyl)-GPE (P-18:0)*	1.29634	0.374439	0.00123406	0.0370732
Phosphatidylcholine (PC)	LC/MS Pos Late	2380	786.601				HMDB08039	1-stearoyl-2-linoleoyl-GPC (18:0/18:2)*	1.13985	0.188841	0.0106129	0.104821
Phosphatidylethanolamine (PE)	LC/MS Pos Late	2275	716.523	9546747			HMDB05322	1-palmitoyl-2-linoleoyl-GPE (16:0/18:2)	0.894728	-0.160479	0.0106129	0.104821
Phosphatidylinositol (PI)	LC/MS Polar	870	885.549		383907-33-3		HMDB09815	1-stearoyl-2-arachidonoyl-GPI (18:0/20:4)	1.09501	0.130939	0.0106129	0.104821
Phospholipid Metabolism	LC/MS Polar	4200	533.106	13804	33818-15-4	C00307	HMDB01413	CDP-choline	1.43305	0.519092	0.000781571	0.026834
	LC/MS Pos Early	1961	104.107	305	67-48-1	C00114	HMDB00097	choline	1.08393	0.116271	0.00777458	0.091893
Sphingolipid Synthesis	LC/MS Pos Late	1350	298.274	6449795	25696-03-1			sphingadienine	0.883949	-0.177965	0.00399013	0.0684972
	LC/MS Pos Late	1413	302.305	3126	3102-56-5	C00836	HMDB00269	sphinganine	0.862224	-0.213865	0.00563554	0.0766646
Sphingomyelins	LC/MS Pos Late	1998	675.544	11433862			HMDB12097	sphingomyelin (d18:1/14:0, d16:1/16:0)*	1.17002	0.226533	0.0106129	0.104821
NUCLEOTIDES
Purine Metabolism, (Hypo)Xanthine/Inosine containing	LC/MS Neg	1688	251.079	65058	890-38-0	C05512	HMDB00071	2'-deoxyinosine	0.764364	-0.387668	0.00563554	0.0766646
	LC/MS Polar	1515.8	135.031	790	68-94-0	C00262	HMDB00157	hypoxanthine	1.09093	0.125559	0.00399013	0.0684972
	LC/MS Neg	1602.1	267.074	6021	58-63-9	C00294	HMDB00195	inosine	0.835898	-0.258601	0.00563554	0.0766646
Purine Metabolism, Adenine containing	LC/MS Neg	1497.7	346.056	94136	130-49-4	C00946	HMDB11617	2'-AMP	0.803329	-0.315938	0.00185109	0.0430528
Pyrimidine Metabolism, Cytidine containing	LC/MS Pos Early	2176	258.108	159649	21028-20-6			3-methylcytidine	1.3072	0.386475	0.000493624	0.0197724
XENOBIOTICS
Benzoate Metabolism	LC/MS Neg	2106.9	178.051	464	495-69-2	C01586	HMDB00714	hippurate	2.42555	1.27831	0.000164541	0.00912572
Chemical	LC/MS Neg	616	96.9601	1118	14808-79-8	C00059	HMDB01448	sulfate*	1.24231	0.313022	0.00275607	0.056775
Food Component/Plant	LC/MS Neg	610	118.999	45	80-69-3	C02287	HMDB35227	tartronate (hydroxymalonate)	1.28508	0.361858	0.00777458	0.091893
UNKNOWNS
								X - 10458	1.47611	0.561805	0.00399013	0.0684972
								X - 12101	1.60654	0.683955	8.22707e-05	0.0049431
								X - 12117	1.71515	0.778336	0.00123406	0.0370732
								X - 17335	2.39318	1.25893	0.00469675	0.0752524
								X - 22162	1.52952	0.613084	0.000287947	0.0129756
								X-24518	1.67551	0.744602	0.00563554	0.0766646
								X-24691	0.739314	-0.43574	0.00563554	0.0766646
								X-24699	1.09357	0.129039	0.00563554	0.0766646
								X-24807	2.13384	1.09345	8.22707e-05	0.0049431
